# Supplementary material for: The Impact of Obesity on the Excretion of Steroid Metabolites in Boys and Girls: A Comparison with Normal-Weight Children
Source: Nutrients. 2023 Apr 1;15(7):1734. doi: 10.3390/nu15071734 (PMC10097123; doi:10.3390/nu15071734)
Supplement: Supplementary file 1 [file nutrients-15-01734-s001.zip]

Archive with 1 entries (1 files):
- nutrients-2272314-supplementary.pdf
